# Supplementary material for: A Tolerance Study of Turmeric Extract in Healthy Adult Cats
Source: Animals (Basel). 2026 Apr 28;16(9):1355. doi: 10.3390/ani16091355 (PMC13162889; doi:10.3390/ani16091355)
Supplement: Supplementary file 1 [file animals-16-01355-s001.zip]

Archive with 1 entries (1 files):
- animals-4228375-supplementary.pdf
